# Supplementary material for: Genetic and Metabolic Determinants of Atrial Fibrillation in a General Population Sample: The CHRIS Study
Source: Biomolecules. 2021 Nov 9;11(11):1663. doi: 10.3390/biom11111663 (PMC8615508; doi:10.3390/biom11111663)
Supplement: Supplementary file 1 [file biomolecules-11-01663-s001.zip]

Archive with 7 entries (6 files):
- SUPP_Files/
- SUPP_Files/Figure S1.pdf
- SUPP_Files/Figure S2.png
- SUPP_Files/Table S1.docx
- SUPP_Files/Table S2.docx
- SUPP_Files/Table S3.docx
- SUPP_Files/Table S4.docx
